# Supplementary material for: The Geriatric G8 Score Is Associated with Survival Outcomes in Older Patients with Advanced Prostate Cancer in the ADHERE Prospective Study of the Meet-URO Network
Source: Curr Oncol. 2022 Oct 14;29(10):7745–53. doi: 10.3390/curroncol29100612 (PMC9600362; doi:10.3390/curroncol29100612)
Supplement: Supplementary file 1 [file curroncol-29-00612-s001.zip]

Archive with 1 entries (1 files):
- curroncol-1910478-supplementary.pdf
